# Supplementary material for: SGLT2is vs. GLP1RAs Reduce Cardiovascular and All-Cause Mortality
Source: Front Cardiovasc Med. 2021 Dec 7;8:791311. doi: 10.3389/fcvm.2021.791311 (PMC8688798; doi:10.3389/fcvm.2021.791311)
Supplement: Supplementary Table 1 — Characteristics of included studies and extracted data. [file Table_1.XLSX]

## Sheet: Study characteristics
Study id	Author (Year)	Patients	Intervention	Control	N (Intervention)	N (Control)	Female (%)	Age (Mean)	Diabetes duration (Years)	CVD (%)	HF (%)	CKD (%)	Metformin (%)	NOS score
1	Lugner (2021)	T2D	SGLT2i	GLP1RA	12097	9684	37	60.82	7.67	17	3.8	NR	86.6	9
2	Patorno (2018)	T2D	Canagliflozin	GLP1RA	20539	20539	47.3	56.8	NR	20.1	3.4	7.5	56.8	9
3	Longato (2020)	T2D	SGLT2i	GLP1RA	4298	4298	37	62.7	9.416	18.3	2.8	1.4	89	8
4	Nørgaard (2021)	T2D	SGLT2i	GLP1RA	5275	8913	39.8	62.7	7.11	28.5	5.7	4.8	87.6	9
5	Patorno (2021)	T2D	SGLT2i	GLP1RA	45047	45047	54.4	71.56	NR	45.2	11.4	16.2	58.1	9
6	Xie (2020)	T2D	SGLT2i	GLP1RA	18544	23711	4.04	65.88	NR	42.97	12.52	26.79	55.8	9
7	Thomsen (2021)	T2D	Empagliflozin	Liraglutide	14148	12628	40.2	61.6	6.7	41.7	6.6	11.9	87.6	8
8	Pineda (2020)	T2D	SGLT2i	GLP1RA	947	947	57.7	55	NR	12	4.4	4.5	78.8	8
9	Poonawalla (2021)	T2D	SGLT2i	GLP1RA	5507	5507	52.2	65.3	NR	37	11.5	NR	65.9	8
T2D: type 2 diabetes. SGLT2i: sodium-glucose cotransporter-2 inhibitors. GLP1RA: glucagon-like peptide 1 receptor agonists. CVD: cardiovascular disease, defined as a composite of coronary heart disease, cerebrovascular disease, peripheral vascular disease, or heart failure. HF: heart failure. CKD: chronic kidney disease, defined as estimated glomerular filtration rate (eGFR) < 60 ml/min/1.73 m2. …

## Sheet: Extracted data
Study id	Author (Year)	Major adverse cardiovascular events (MACE)			Myocardial infarction			Stroke			Cardiovascular death			All-cause mortality			Hospitalization for heart failure			Composite kidney outcome (CKO)
		HR	LOW	UPPER	HR	LOW	UPPER	HR	LOW	UPPER	HR	LOW	UPPER	HR	LOW	UPPER	HR	LOW	UPPER	HR	LOW	UPPER
1	Lugner (2021)	1.03	0.89	1.21	0.94	0.68	1.3	1.44	0.99	2.08	1	0.47	2.13	0.78	0.61	1.01	0.83	0.65	1.07	0.98	0.92	1.05
2	Patorno (2018)	1.03	0.79	1.35	1.03	0.73	1.44	1.07	0.69	1.66	.	.	.	0.77	0.32	1.85	0.61	0.47	0.78	.	.	.
3	Longato (2020)	0.78	0.62	0.97	0.75	0.56	0.98	0.9	0.57	1.41	.	.	.	0.65	0.4	1.05	0.7	0.46	1.08	.	.	.
4	Nørgaard (2021)	0.938	0.814	1.08	0.84	0.66	1.071	1.099	0.894	1.35	0.789	0.595	1.045	.	.	.	0.783	0.598	1.026	.	.	.
5	Patorno (2021)	0.98	0.87	1.1	0.98	0.84	1.16	1.04	0.86	1.27	0.83	0.64	1.07	0.95	0.81	1.11	0.68	0.57	0.8	.	.	.
6	Xie (2020)	.	.	.	.	.	.	.	.	.	.	.	.	.	.	.	.	.	.	0.95	0.87	1.04
7	Thomsen (2021)	.	.	.	.	.	.	.	.	.	.	.	.	0.96	0.84	1.1	1.09	0.92	1.3	.	.	.
8	Pineda (2020)	1.214	0.602	2.449	1.12	0.34	3.68	0.87	0.38	1.97	.	.	.	.	.	.	0.83	0.53	1.3	.	.	.
9	Poonawalla (2021)	0.979	0.916	1.046	1	0.882	1.134	0.968	0.889	1.055	.	.	.	0.923	0.784	1.087	0.868	0.8	0.941	.	.	.
HR: hazard ratio. LOW: the low limit of 95% confidence interval (CI) of HR. UPPER: the upper limit of 95% CI of HR. Missing values indicate that the data were not reported and could not be calculated according to the known information.
